# Supplementary material for: Epidemiology of Δ8THC-Related Carcinogenesis in USA: A Panel Regression and Causal Inferential Study
Source: Int J Environ Res Public Health. 2022 Jun 23;19(13):7726. doi: 10.3390/ijerph19137726 (PMC9265369; doi:10.3390/ijerph19137726)
Supplement: Supplementary file 1 [file ijerph-19-07726-s001.zip]

Archive with 3 entries (3 files):
- d8THC Cancer Supplementary Tables S1-S20, V_5.0.xlsx
- Supplementary FIgures captions.pdf
- Supplementary Figures S1-S14_2.pdf
