# Supplementary material for: Epidemiology of Δ8THC-Related Carcinogenesis in USA: A Panel Regression and Causal Inferential Study
Source: Int J Environ Res Public Health. 2022 Jun 23;19(13):7726. doi: 10.3390/ijerph19137726 (PMC9265369; doi:10.3390/ijerph19137726)
Supplement: Supplementary file 1 [file ijerph-19-07726-s001.zip › d8THC Cancer Supplementary Tables S1-S20, V_5.0.xlsx]

## Sheet: Contents
	Supplementary Table Number	Title
	1	Social and demographic cohort profile
	2	Bivariate cancer associations of tobacco by linear regression
	3	Bivariate cancer associations of AUD by linear regression
	4	Bivariate cancer associations of Δ9THC by linear regression
	5	Bivariate cancer associations of Δ8THC by linear regression
	6	Bivariate categorical cancer associations of tobacco comparing extreme exposure quintiles
	7	Bivariate categorical cancer associations of AUD comparing extreme exposure quintiles
	8	Bivariate categorical cancer associations of Δ9THC comparing extreme exposure quintiles
	9	Significant positive terms from additive IPW multivariable panel model
	10	Significant positive terms including Δ8THC from additive IPW multivariable panel model
	11	Summary table for terms in additive models
	12	Significant positive terms from interactive IPW multivariable panel model
	13	Significant positive terms from interactive IPW multivariable panel model lagged by two years
	14	Significant positive terms including Δ8THC from interactive IPW multivariable panel model lagged by two years
	15	Summary table for terms in interactive model at two years of lag
	16	Significant positive terms from interactive IPW multivariable panel model lagged by four years
	17	Marginal effects for additive models
	18	Marginal effects for interactive models
	19	Marginal effects for interactive models lagged to two eyars
	20	Marginal effects for interactive models lagged to four eyars

## Sheet: S1 Tab1
		Covariate	Value
		Sample Size	14598
		State (%)
		Alabama	297 (2.0)
		Alaska	252 (1.7)
		Arizona	299 (2.0)
		Arkansas	294 (2.0)
		California	306 (2.1)
		Colorado	293 (2.0)
		Connecticut	296 (2.0)
		Delaware	274 (1.9)
		Florida	290 (2.0)
		Georgia	306 (2.1)
		Hawaii	297 (2.0)
		Idaho	286 (2.0)
		Illinois	297 (2.0)
		Indiana	306 (2.1)
		Iowa	294 (2.0)
		Kansas	290 (2.0)
		Kentucky	288 (2.0)
		Louisiana	297 (2.0)
		Maine	298 (2.0)
		Maryland	301 (2.1)
		Massachusetts	298 (2.0)
		Michigan	306 (2.1)
		Minnesota	295 (2.0)
		Mississippi	292 (2.0)
		Missouri	305 (2.1)
		Montana	275 (1.9)
		Nebraska	298 (2.0)
		Nevada	298 (2.0)
		New Hampshire	279 (1.9)
		New Jersey	297 (2.0)
		New Mexico	286 (2.0)
		New York	297 (2.0)
		North Carolina	297 (2.0)
		North Dakota	264 (1.8)
		Ohio	298 (2.0)
		Oklahoma	302 (2.1)
		Oregon	301 (2.1)
		Pennsylvania	297 (2.0)
		Rhode Island	287 (2.0)
		South Carolina	305 (2.1)
		South Dakota	278 (1.9)
		Tennessee	297 (2.0)
		Texas	291 (2.0)
		Utah	289 (2.0)
		Vermont	264 (1.8)
		Virginia	306 (2.1)
		Washington	303 (2.1)
		West Virginia	291 (2.0)
		Wisconsin	289 (2.0)
		Wyoming	252 (1.7)
		Years (Range)	2009-2017
		Cancer (%)
		ALL	374 (2.6)
		All_Cancer	450 (3.1)
		AML	450 (3.1)
		Anorectum	450 (3.1)
		Bladder	450 (3.1)
		Brain	450 (3.1)
		Breast	450 (3.1)
		Cervix	450 (3.1)
		CLL	450 (3.1)
		CML	411 (2.8)
		Colorectal	450 (3.1)
		Corpus_Uteri	450 (3.1)
		Esophagus	432 (3.0)
		Gall_Bladder	405 (2.8)
		Gastric_Cardia	450 (3.1)
		Hodgkins	450 (3.1)
		Kaposi	146 (1.0)
		Kidney	450 (3.1)
		Larynx	450 (3.1)
		Liver	450 (3.1)
		Lung	450 (3.1)
		Melanoma	450 (3.1)
		Myeloma	450 (3.1)
		NH_Lymphoma	450 (3.1)
		Oropharynx	450 (3.1)
		Ovary	450 (3.1)
		Pancreas	450 (3.1)
		Penis	264 (1.8)
		Postmenopausal_Breast_Cancer	450 (3.1)
		Prostate	450 (3.1)
		Stomach	450 (3.1)
		Testis	450 (3.1)
		Thyroid	450 (3.1)
		Vulva.&.Vagina	416 (2.8)
		Cancer Rate (median [IQR])	7.00 [3.20, 20.38]
		Substances
		Cigarettes (mean (SD))	0.22 (0.05)
		AUD (mean (SD))	0.07 (0.02)
		Last month cannabis use (median [IQR])	0.08 [0.07, 0.11]
		Analgesics (median [IQR])	0.04 [0.04, 0.05]
		Cocaine (median [IQR])	0.02 [0.01, 0.02]
		Median Household Income (median [IQR])	53301 [46778, 60367]
		Ethnicity
		Caucasian American (mean (SD))	0.71 (0.15)
		African American (median [IQR])	0.08 [0.03, 0.16]
		Asian American (mean (SD))	0.04 (0.06)
		AIAN American (median [IQR])	0.01 [0.00, 0.01]
		Hispanic American (median [IQR])	0.09 [0.05, 0.13]
		NHPI American (median [IQR])	0.00 [0.00, 0.00]
		Cannabnoid Exposure
		Δ9THC (mean (SD))	12.94 (2.41)
		Cannabidiol (mean (SD))	0.21 (0.07)
		Cannabichromene (mean (SD))	0.25 (0.02)
		Cannabinol (mean (SD))	0.58 (0.13)
		Cannabigerol (mean (SD))	0.44 (0.06)
		Δ8THC (mean (SD))	0.07 (0.03)
		State Level Cannabnoid Exposure
		State-Level Δ9THC (median [IQR])	1.06 [0.84, 1.39]
		State-Level Cannabidiol (mean (SD))	0.02 (0.01)
		State-Level Cannabichromene (mean (SD))	0.02 (0.01)
		State-Level Cannabinol (mean (SD))	0.05 (0.03)
		State-Level Cannabigerol (mean (SD))	0.04 (0.02)
		State-Level Δ8THCRt (mean (SD))	0.01 (0.00)

## Sheet: S2 TobSlp
	Cancer	Term	Estimate	Std.Error	t_Statistic	S.D.	Adj.R. Squared	P-Value	E-Value Estimate	E-Value (Lower Bound)
	Larynx	Cigarettes	4.93353	0.242684	20.3291	0.209134	0.478677	1.4108e-65	4.20831e+09	5.33395e+08
	Lung	Cigarettes	3.56575	0.177412	20.0987	0.152885	0.472979	1.62047e-64	3.29963e+09	4.18222e+08
	Colorectal	Cigarettes	1.88882	0.105558	17.8937	0.0909651	0.415505	2.02677e-54	3.21533e+08	4.07537e+07
	Vulva.&.Vagina	Cigarettes	2.44811	0.241863	10.1219	0.204105	0.196441	1.15377e-21	109972	13341.9
	Kidney	Cigarettes	1.29817	0.129904	9.99324	0.111946	0.180455	2.31674e-21	76561.8	9703.64
	Cervix	Cigarettes	2.18037	0.221629	9.83791	0.19099	0.175821	8.29584e-21	64979	8235.54
	All_Cancer	Cigarettes	0.688692	0.0788213	8.73739	0.0679247	0.143689	4.80395e-17	20326.3	2575.89
	Oropharynx	Cigarettes	0.92336	0.130334	7.08459	0.112316	0.0987399	5.44179e-12	3548.3	449.303
	Anorectum	Cigarettes	1.24836	0.203995	6.11956	0.175794	0.0750831	2.04948e-09	1280.39	161.849
	Penis	Cigarettes	1.92042	0.377043	5.09338	0.250884	0.0866231	6.73234e-07	2118.8	145.52
	Prostate	Cigarettes	0.872473	0.206688	4.22121	0.178115	0.0361054	2.94356e-05	172.047	21.3582
	Bladder	Cigarettes	0.662251	0.18044	3.67021	0.155495	0.0270233	0.000271546	95.9288	11.7002
	Brain	Cigarettes	0.476519	0.154525	3.08377	0.133162	0.0185999	0.00217029	51.4077	6.03465
	Ovary	Cigarettes	0.405535	0.145023	2.79634	0.124975	0.014961	0.00539084	37.8159	4.29139
	CML	Cigarettes	0.516403	0.237642	2.17303	0.200376	0.00899651	0.0303515	20.3586	1.84137
	Hodgkins	Cigarettes	0.442367	0.21086	2.09792	0.181709	0.00751827	0.0364716	17.8152	1.59493
	CLL	Cigarettes	0.515783	0.304149	1.69582	0.262102	0.00416039	0.0906139	11.4653	1
	Esophagus	Cigarettes	0.291795	0.21049	1.38626	0.170794	0.00213402	0.166384	8.93773	1
	Gastric_Cardia	Cigarettes	0.322653	0.241406	1.33656	0.208033	0.00174835	0.182046	7.66838	1
	AML	Cigarettes	0.0602161	0.157416	0.382528	0.135654	-0.0019049	0.702251	2.36111	1
	Myeloma	Cigarettes	-0.00965693	0.177923	-0.0542759	0.153326	-0.00222555	0.95674	1.30893	-
	NH_Lymphoma	Cigarettes	-0.0581951	0.128689	-0.452216	0.110898	-0.00177486	0.651332	2.60545	-
	Stomach	Cigarettes	-0.179409	0.215298	-0.833305	0.185534	-0.000681094	0.405117	4.25502	-
	Gall_Bladder	Cigarettes	-0.372159	0.268331	-1.38694	0.226156	0.00228094	0.166226	8.40922	-
	ALL	Cigarettes	-0.345353	0.20805	-1.65995	0.164375	0.00468419	0.0977678	13.0121	-
	Kaposi	Cigarettes	-1.42484	0.824224	-1.72871	0.454504	0.0135278	0.0860045	34.1651	-
	Pancreas	Cigarettes	-0.236981	0.120424	-1.9679	0.103776	0.00635717	0.0496959	15.4614	-
	Testis	Cigarettes	-0.0985739	0.0467215	-2.10982	0.136802	0.00762807	0.035428	3.26251	-
	Breast	Cigarettes	-0.343485	0.083465	-4.11532	0.0719264	0.0342754	4.60274e-05	153.793	-
	Postmenopausal_Breast_Cancer	Cigarettes	-0.334084	0.0742706	-4.4982	0.064003	0.0410773	8.74259e-06	230.675	-
	Corpus_Uteri	Cigarettes	-0.936944	0.178307	-5.25466	0.153657	0.0559521	2.29848e-07	513.38	-
	Liver	Cigarettes	-1.38478	0.251847	-5.49847	0.217031	0.0611275	6.44663e-08	664.275	-
	Melanoma	Cigarettes	-6.39782	1.10206	-5.80533	0.949704	0.0678883	1.2177e-08	918.69	-
	Thyroid	Cigarettes	-1.41569	0.209721	-6.75036	0.180728	0.0902964	4.58209e-11	2492.95	-

## Sheet: S3 Alc
	Cancer	Term	Estimate	Std.Error	t_Statistic	S.D.	Adj.R. Squared	P-Value	E-Value Estimate	E-Value (Lower Bound)
	Gall_Bladder	AUD	6.53561	0.895819	7.29568	0.243944	0.114476	1.59138e-12	7.74888e+10	1.12315e+08
	Bladder	AUD	63.2273	10.7986	5.85516	3.11689	0.0690112	9.22608e-09	2.07959e+08	436257
	Gastric_Cardia	AUD	7.55435	1.51136	4.99839	0.436237	0.0507077	8.30777e-07	1.39598e+07	29284.4
	Thyroid	AUD	33.844	9.42088	3.59245	2.71924	0.025831	0.000363878	165899	347.523
	Postmenopausal_Breast_Cancer	AUD	264.352	75.1505	3.51763	21.6914	0.0247054	0.000479865	131039	274.394
	CLL	AUD	12.0842	4.08557	2.95777	1.17926	0.0169643	0.00326265	22430.2	46.5496
	Hodgkins	AUD	4.57069	1.6636	2.74748	0.480179	0.0143752	0.00624785	11558	23.7367
	Esophagus	AUD	7.68494	2.86076	2.68633	0.803223	0.014218	0.00750407	12084.1	20.816
	NH_Lymphoma	AUD	17.4344	7.16246	2.43414	2.06737	0.0108499	0.0153169	4303.61	8.4979
	Prostate	AUD	77.971	33.3648	2.33692	9.6304	0.00983812	0.019883	3167.38	6.10095
	Ovary	AUD	5.41169	2.43727	2.22039	0.703492	0.00867711	0.026892	2193.36	4.03149
	Kaposi	AUD	2.01236	1.15706	1.73921	0.180486	0.0137721	0.084135	50987	1
	Breast	AUD	12.0187	16.7039	0.719514	4.8214	-0.00107532	0.4722	18.8147	1
	Corpus Uteri	AUD	5.00756	7.47013	0.670345	2.15617	-0.00122787	0.502983	16.0368	1
	ALL	AUD	0.618735	1.02108	0.605963	0.268955	-0.00169942	0.544909	15.7096	1
	Brain	AUD	1.71508	2.95093	0.581199	0.851756	-0.00147703	0.561399	11.9754	1
	Stomach	AUD	1.09067	3.97513	0.274374	1.14738	-0.00206376	0.783924	4.18224	1
	Colorectal	AUD	-0.115562	16.3442	-0.00707054	4.71757	-0.00223203	0.994362	1.17436	-
	CML	AUD	-1.10605	1.41251	-0.783036	0.384484	-0.000944439	0.434059	26.9016	-
	All_Cancer	AUD	-96.8981	111.884	-0.86606	32.2941	-0.00055697	0.386921	30.1711	-
	AML	AUD	-2.50544	1.86709	-1.3419	0.538915	0.00178011	0.180309	137.02	-
	Anorectum	AUD	-2.10864	1.169	-1.8038	0.33742	0.00499427	0.0719347	589.44	-
	Vulva.&.Vagina	AUD	-3.1037	1.46578	-2.11745	0.407237	0.00832428	0.0348177	2055.64	-
	Testis	AUD	-4.49618	1.82988	-2.45709	2.23015	0.0110945	0.0143847	12.004	-
	Lung	AUD	-126.523	39.6512	-3.19089	11.4449	0.0200397	0.00151802	46776.9	-
	Liver	AUD	-17.9468	5.18946	-3.45832	1.49788	0.0238281	0.000595506	108691	-
	Penis	AUD	-2.16001	0.573048	-3.76933	0.109138	0.0478186	0.000202284	1.32669e+08	-
	Melanoma	AUD	-21280.4	5367.96	-3.96434	1549.4	0.0317349	8.56454e-05	535846	-
	Pancreas	AUD	-17.8328	4.12665	-4.32138	1.19111	0.0378729	1.91173e-05	1.65162e+06	-
	Larynx	AUD	-14.5811	3.17735	-4.58908	0.917109	0.0427656	5.7889e-06	3.84099e+06	-
	Oropharynx	AUD	-24.2598	4.46918	-5.42825	1.28998	0.0596186	9.34242e-08	5.41305e+07	-
	Kidney	AUD	-46.155	7.03527	-6.56052	2.03066	0.085615	1.4831e-10	1.92203e+09	-
	Myeloma	AUD	-21.1136	3.14696	-6.70921	0.908336	0.0892745	5.92359e-11	3.07153e+09	-
	Cervix	AUD	-19.1051	2.48134	-7.69951	0.716213	0.114892	8.82089e-14	6.97082e+10	-

## Sheet: S4 d9
	Cancer	Cannabinoid	Estimate	Std.Error	t_Statistic	S.D.	Adj.R. Squared	P-Value	E-Value Estimate	E-Value (Lower Bound)
	Corpus_Uteri	log(THCRt)	0.106944	0.0178487	5.99169	0.152335	0.0721229	4.27106e-09	3.19585	2.447
	Postmenopausal_Breast_Cancer	log(THCRt)	0.0433186	0.00738829	5.86315	0.0630578	0.0691918	8.82304e-09	3.1424	2.40211
	Liver	log(THCRt)	0.142904	0.0253905	5.62824	0.216704	0.0639535	3.21482e-08	3.0464	2.32123
	Gastric_Cardia	log(THCRt)	0.128555	0.0236558	5.43439	0.201899	0.0597501	9.04524e-08	2.96876	2.25558
	Thyroid	log(THCRt)	0.0967383	0.0217512	4.4475	0.185643	0.0401476	1.09706e-05	2.59407	1.93423
	Breast	log(THCRt)	0.0367236	0.00840806	4.36767	0.0717614	0.0387015	1.56159e-05	2.56517	1.909
	Bladder	log(THCRt)	0.0666832	0.0182203	3.65982	0.155508	0.0268627	0.000282459	2.31701	1.68797
	Anorectum	log(THCRt)	0.0723605	0.0211665	3.41863	0.180653	0.0232485	0.000686896	2.23554	1.61288
	Pancreas	log(THCRt)	0.0294421	0.012132	2.42681	0.103545	0.0107723	0.0156255	1.91379	1.28412
	AML	log(THCRt)	0.0257211	0.0158502	1.62276	0.135279	0.00362454	0.105345	1.66278	1
	Stomach	log(THCRt)	0.0205773	0.0217335	0.946797	0.185492	-0.000230732	0.344252	1.44901	1
	Gall_Bladder	log(THCRt)	0.013615	0.0295015	0.461503	0.226636	-0.00195186	0.644687	1.2998	1
	Brain	log(THCRt)	0.00212934	0.0157666	0.135054	0.134566	-0.00219134	0.89263	1.13581	1
	Esophagus	log(THCRt)	-0.00163695	0.0203314	-0.0805135	0.171174	-0.00231047	0.935866	1.10264	-
	Testis	log(THCRt)	-0.000842297	0.00541402	-0.155577	0.137476	-0.002178	0.876436	1.08057	-
	NH_Lymphoma	log(THCRt)	-0.00993245	0.0129881	-0.764736	0.110851	-0.000925531	0.444832	1.38855	-
	Hodgkins	log(THCRt)	-0.0186368	0.0213765	-0.871837	0.182445	-0.000534583	0.383764	1.42438	-
	Oropharynx	log(THCRt)	-0.0151148	0.0138589	-1.09062	0.118283	0.000421766	0.276026	1.4955	-
	Melanoma	log(THCRt)	-0.132884	0.115212	-1.15338	0.983319	0.000735076	0.249368	1.51554	-
	ALL	log(THCRt)	-0.0259369	0.021065	-1.23128	0.164648	0.0013816	0.218996	1.57591	-
	Penis	log(THCRt)	-0.0714662	0.0463359	-1.54235	0.261826	0.00521543	0.124195	1.88317	-
	Vulva.&.Vagina	log(THCRt)	-0.0451079	0.0285715	-1.57877	0.227282	0.00358356	0.115152	1.68489	-
	CML	log(THCRt)	-0.0473056	0.025911	-1.8257	0.200713	0.00565845	0.0686251	1.78367	-
	CLL	log(THCRt)	-0.0902505	0.0305116	-2.95791	0.260411	0.0169661	0.00326119	2.0837	-
	Lung	log(THCRt)	-0.074817	0.0244483	-3.06021	0.208662	0.0182893	0.00234463	2.11702	-
	Kaposi	log(THCRt)	-0.343274	0.0989168	-3.47033	0.44112	0.0707699	0.000686234	3.47647	-
	Ovary	log(THCRt)	-0.0589596	0.0145051	-4.06476	0.123798	0.0334155	5.6789e-05	2.45723	-
	Kidney	log(THCRt)	-0.0599808	0.0142252	-4.21651	0.12141	0.0360234	3.00314e-05	2.51096	-
	Myeloma	log(THCRt)	-0.0775046	0.0175876	-4.40677	0.150107	0.039407	1.31449e-05	2.5793	-
	All_Cancer	log(THCRt)	-0.0434541	0.0083616	-5.19686	0.0713649	0.0547515	3.08538e-07	2.8755	-
	Larynx	log(THCRt)	-0.212776	0.0324538	-6.55627	0.276987	0.0855111	1.52216e-10	3.43857	-
	Cervix	log(THCRt)	-0.183451	0.0231046	-7.93998	0.197194	0.121405	1.64286e-14	4.09373	-
	Colorectal	log(THCRt)	-0.144684	0.0121677	-11.8908	0.10385	0.238197	1.58071e-28	6.56498	-
	Prostate	log(THCRt)	-0.257232	0.0174684	-14.7255	0.14909	0.32465	2.59966e-40	9.08477	-

## Sheet: S5 d8
	Cancer	Cannabinoid	Estimate	Std.Error	t_Statistic	S.D.	Adj.R. Squared	P-Value	E-Value Estimate	E-Value (Lower Bound)
	Corpus_Uteri	d8THCRt	9.95707	2.04951	4.85827	0.154309	0.0479277	1.63991e-06	6.3473e+25	3428638198264910
	Liver	d8THCRt	13.1985	2.91224	4.5321	0.219264	0.0417038	7.50243e-06	1.23158e+24	6.65264e+13
	Gastric_Cardia	d8THCRt	11.9881	2.71001	4.42365	0.204038	0.0397132	1.21981e-05	3.32036e+23	17935651056456
	Postmenopausal_Breast_Cancer	d8THCRt	3.23832	0.855491	3.78533	0.0644105	0.0288296	0.000174389	1.48123e+20	8.00119e+09
	Anorectum	d8THCRt	8.61963	2.39614	3.5973	0.180407	0.0259048	0.000357344	1.52621e+19	8.24416e+08
	Pancreas	d8THCRt	3.55232	1.37407	2.58526	0.103454	0.0125001	0.0100454	74357391053344	4016.08
	Breast	d8THCRt	2.47818	0.966138	2.56503	0.0727411	0.0122738	0.0106412	5.82294e+13	3144.89
	Thyroid	d8THCRt	6.38567	2.5014	2.55284	0.188332	0.0121382	0.0110153	50251696725551	2713.96
	AML	d8THCRt	2.68947	1.79755	1.49619	0.135338	0.00275093	0.135309	1.42778e+08	1
	Testis	d8THCRt	1.51375	1.02924	1.47075	0.137149	0.00258373	0.142061	46027.2	1
	Bladder	d8THCRt	3.00489	2.09127	1.43688	0.157453	0.00236547	0.151451	6.97164e+07	1
	Stomach	d8THCRt	0.39675	2.46607	0.160883	0.185672	-0.00217424	0.872258	13.4612	1
	Oropharynx	d8THCRt	-0.492487	1.57294	-0.313101	0.118427	-0.00201288	0.75435	87.5061	-
	Brain	d8THCRt	-1.17704	1.78645	-0.658869	0.134503	-0.00126193	0.510318	5747.26	-
	Esophagus	d8THCRt	-1.74117	2.29612	-0.75831	0.17106	-0.000986973	0.448681	21072.7	-
	Gall_Bladder	d8THCRt	-3.60072	3.3762	-1.0665	0.226376	0.000340042	0.286836	3.86517e+06	-
	Melanoma	d8THCRt	-15.6961	13.0587	-1.20197	0.983194	0.000989523	0.230009	4.07659e+06	-
	Penis	d8THCRt	-6.50168	5.15639	-1.2609	0.262218	0.00223782	0.208467	1.25951e+10	-
	ALL	d8THCRt	-3.47047	2.392	-1.45087	0.164518	0.00295375	0.14766	4.34367e+08	-
	CML	d8THCRt	-4.42832	2.97444	-1.48879	0.200986	0.00295829	0.137313	1.02013e+09	-
	Vulva.&.Vagina	d8THCRt	-4.93481	3.28875	-1.50051	0.227348	0.00300668	0.134244	7.57517e+08	-
	NH_Lymphoma	d8THCRt	-3.1585	1.46569	-2.15496	0.110353	0.00805013	0.0316974	4.09838e+11	-
	Hodgkins	d8THCRt	-5.24815	2.41256	-2.17535	0.181643	0.00824358	0.0301263	5.24372e+11	-
	Kidney	d8THCRt	-4.73714	1.62893	-2.90813	0.122643	0.0163371	0.00381667	3681964395931440	-
	Kaposi	d8THCRt	-35.6694	10.4434	-3.41551	0.441654	0.0685167	0.000827456	1.65671e+32	-
	CLL	d8THCRt	-12.7791	3.43977	-3.7151	0.258983	0.0277217	0.000228794	6.33771e+19	-
	Myeloma	d8THCRt	-7.67442	2.00392	-3.8297	0.150876	0.0295388	0.000146582	2.53236e+20	-
	Lung	d8THCRt	-12.0881	2.74138	-4.40948	0.2064	0.0394562	1.2988e-05	2.79796e+23	-
	All_Cancer	d8THCRt	-6.22577	0.930634	-6.68982	0.070068	0.0887942	6.68298e-11	2.60939e+35	-
	Larynx	d8THCRt	-25.2797	3.66149	-6.90422	0.275676	0.0941523	1.73522e-11	3.48322e+36	-
	Ovary	d8THCRt	-11.3887	1.58551	-7.18303	0.119374	0.101274	2.86208e-12	1.01271e+38	-
	Cervix	d8THCRt	-19.1492	2.64699	-7.23434	0.199293	0.102602	2.04221e-12	1.8827e+38	-
	Colorectal	d8THCRt	-16.894	1.36598	-12.3677	0.102845	0.252863	1.973e-30	1.66151e+65	-
	Prostate	d8THCRt	-28.7818	1.99249	-14.4451	0.150016	0.316239	4.21358e-39	1.33347e+76	-

## Sheet: S6 TobCatt
	Cancer	Cases in Quintile 5	Non-Cases in Quintile 5	Cases in Quintile 1	Non-Cases in Quintile 1	R.R.	R.R. (Lower C.I.)	R.R. (Upper C.I.)	A.F.E.	A.F.E. (Lower C.I.)	A.F.E. (Upper C.I.)	P.A.R	P.A.R. (Lower C.I.)	P.A.R. (Upper C.I.)	Chi. Squared	P-Value	E-Value Estimate	E-Value (Lower C.I.)
	Larynx	21197	364425961	29708	892562259	1.74751	1.71698	1.77858	0.427757	0.417584	0.437752	0.178119	0.172066	0.184128	3955.65	0	2.89043	2.82651
	Lung	352424	364094734	581084	892010883	1.48541	1.47921	1.49163	0.326783	0.323961	0.329593	0.123369	0.121984	0.124753	34823.5	0	2.33454	2.32113
	Vulva.&.Vagina	16651	361462172	30502	891821679	1.34686	1.32166	1.37254	0.257532	0.243377	0.271421	0.0909414	0.0848589	0.0969834	962.185	1.48919e-211	2.03036	1.97368
	Colorectal	199688	364247470	409246	892182721	1.19505	1.18867	1.20146	0.163215	0.158727	0.167678	0.0535231	0.0518615	0.0551817	4274.46	0	1.67785	1.66225
	Kidney	88131	364359027	186727	892405240	1.15595	1.14673	1.16525	0.134913	0.127956	0.141813	0.0432586	0.0407985	0.0457124	1259.99	2.79941e-276	1.58054	1.55693
	Cervix	17531	364429627	36988	892554979	1.16082	1.14014	1.18187	0.138539	0.122917	0.153882	0.0445482	0.0390108	0.0500536	265	6.97807e-60	1.59288	1.53987
	Prostate	249870	364197288	537541	892054426	1.13847	1.13308	1.14388	0.121627	0.11745	0.125784	0.038596	0.0371476	0.0400422	2874.59	0	1.53551	1.5214
	Esophagus	22459	347816559	51280	892540687	1.12387	1.10638	1.14164	0.110219	0.0961555	0.124065	0.03357	0.0289428	0.0381751	213.256	1.33843e-48	1.49699	1.44946
	Oropharynx	63728	364383430	140015	892451952	1.11474	1.10435	1.12523	0.102931	0.0944906	0.111293	0.0321954	0.0293563	0.0350261	517.319	8.10455e-115	1.47238	1.44382
	Penis	2587	309550715	5916	814035333	1.14995	1.09803	1.20432	0.130398	0.0892815	0.169657	0.0396729	0.0260797	0.0530763	35.1944	1.4919e-09	1.5652	1.42613
	Bladder	101590	364345568	226569	892365398	1.09817	1.09007	1.10632	0.0893927	0.0826296	0.0961059	0.0276738	0.0254439	0.0298986	615.678	3.25651e-136	1.42651	1.40342
	All_Cancer	2210721	362236437	4974938	887617029	1.08834	1.08662	1.09006	0.0811697	0.0797172	0.0826198	0.0249724	0.0244985	0.0254462	11038.2	0	1.39841	1.39342
	Gastric_Cardia	139765	364307393	317759	892274208	1.07726	1.0705	1.08405	0.0717157	0.0658587	0.0775359	0.0219078	0.0200267	0.0237853	538.006	2.5592e-119	1.36574	1.34522
	Brain	28749	364418409	66094	892525873	1.06532	1.05067	1.08017	0.0613128	0.0482248	0.0742208	0.0185853	0.0144574	0.0226958	80.2406	1.65746e-19	1.32911	1.2814
	Hodgkins	10153	364437005	23446	892568521	1.06058	1.03617	1.08557	0.057121	0.0349086	0.0788222	0.0172609	0.0103217	0.0241514	24.5179	3.68107e-07	1.31406	1.22977
	Anorectum	9825	364437333	23178	892568789	1.03819	1.01398	1.06297	0.0367811	0.013784	0.059242	0.0109497	0.00397805	0.0178726	9.6915	0.000925611	1.23729	1.13302
	Ovary	27486	364419672	66449	892525518	1.01307	0.998935	1.02741	0.012906	-0.00106601	0.0266831	0.00377639	-0.000329242	0.00786517	3.28119	0.035039	1.12816	1
	AML	22973	364424185	55407	892536560	1.01548	0.999982	1.03122	0.0152443	-1.79747e-05	0.0302736	0.00446806	-2.96634e-05	0.00894556	3.83256	0.0251331	1.14086	1
	CML	9421	361469402	22821	891829360	1.01853	0.994371	1.04327	0.0181896	-0.0056604	0.0414739	0.00531492	-0.00168546	0.0122664	2.24718	0.0669292	1.15589	1
	CLL	24627	364422531	60392	892531575	0.998736	0.984045	1.01365	-0.00126606	-0.0162135	0.0134615	-0.000366733	-0.00466985	0.00391795	0.0280069	0.433546	1.03687	-
	Pancreas	63011	364384147	155444	892436523	0.992798	0.983651	1.00203	-0.00725443	-0.0166203	0.00202513	-0.00209246	-0.00477125	0.000579184	2.34299	0.0629238	1.09274	-
	NH_Lymphoma	89683	364357475	222081	892369886	0.989047	0.981409	0.996746	-0.0110738	-0.0189436	-0.0032648	-0.00318553	-0.00542553	-0.000950531	7.75026	0.00268524	1.11689	-
	Testis	60668	2025938437	19757	649798937	0.984899	0.969213	1.00084	-0.0153327	-0.0317649	0.000837812	-0.0115661	-0.0238912	0.000610678	3.45089	0.0316089	1.1401	-
	Postmenopausal_Breast_Cancer	227312	364219846	566254	892025713	0.983172	0.9784	0.987967	-0.0171161	-0.0220764	-0.0121798	-0.00490279	-0.00630416	-0.00350337	46.7479	4.03656e-12	1.14906	-
	Breast	309820	364137338	771791	891820176	0.983169	0.979081	0.987274	-0.0171192	-0.0213661	-0.01289	-0.00490368	-0.00610377	-0.00370501	63.754	7.04849e-16	1.14907	-
	Myeloma	30094	364417064	75657	892516310	0.974202	0.961277	0.987302	-0.0264807	-0.0402834	-0.0128612	-0.00753573	-0.0113727	-0.00371331	14.7092	6.27157e-05	1.19135	-
	Corpus_Uteri	68747	364378411	179036	892412931	0.940442	0.932208	0.948747	-0.0633303	-0.0727216	-0.0540213	-0.0175709	-0.0200565	-0.0150914	187.397	5.88021e-43	1.32283	-
	Gall_Bladder	13633	362298686	36557	891815624	0.917975	0.900096	0.936208	-0.0893548	-0.110993	-0.0681383	-0.0242712	-0.029758	-0.0188137	72.7827	7.23696e-18	1.40135	-
	Stomach	30934	364416224	84527	892507440	0.896312	0.884714	0.908061	-0.115683	-0.130309	-0.101247	-0.0309936	-0.0345973	-0.0274025	271.667	2.4577e-61	1.47494	-
	Thyroid	57833	364389325	158319	892433648	0.894666	0.886188	0.903226	-0.117735	-0.128429	-0.107142	-0.0315009	-0.0341322	-0.0288762	525.409	1.40832e-116	1.4805	-
	ALL	6349	321913929	18463	793849634	0.848014	0.824175	0.872543	-0.179226	-0.213335	-0.146075	-0.045861	-0.0535201	-0.0382577	128.694	3.95572e-30	1.63895	-
	Liver	39790	364407368	126477	892465490	0.770514	0.761883	0.779243	-0.297834	-0.312537	-0.283296	-0.0712759	-0.0741678	-0.0683917	2069.03	0	1.91956	-
	Kaposi	1275	151320526	5565	465127080	0.704239	0.662662	0.748426	-0.419972	-0.509065	-0.336138	-0.0782842	-0.0905852	-0.066122	128.85	3.65718e-30	2.19221	-
	Melanoma	45367	364401791	399529	892192438	0.278106	0.275419	0.280819	-2.59575	-2.63084	-2.56101	-0.264694	-0.265948	-0.263443	76369.6	0	6.65086	-

## Sheet: S7 Alc
	Cancer	Cases in Quintile 5	Non-Cases in Quintile 5	Cases in Quintile 1	Non-Cases in Quintile 1	R.R.	R.R. (Lower C.I.)	R.R. (Upper C.I.)	A.F.E.	A.F.E. (Lower C.I.)	A.F.E. (Upper C.I.)	P.A.R	P.A.R. (Lower C.I.)	P.A.R. (Upper C.I.)	Chi. Squared	P-Value	E-Value Estimate	E-Value (Lower C.I.)
	Gastric_Cardia	89852	230883842	198388	597756698	1.17251	1.16331	1.18179	0.147132	0.140385	0.153827	0.0458651	0.0435184	0.0482059	1570.27	0	1.62227	1.59918
	Thyroid	42905	230930789	95941	597859145	1.15774	1.14463	1.17099	0.136246	0.126358	0.146021	0.0421014	0.0387264	0.0454646	637.244	6.64094e-141	1.58507	1.55152
	Bladder	66599	230907095	150233	597804853	1.14765	1.13722	1.15817	0.128652	0.120667	0.136565	0.0395149	0.0368198	0.0422025	876.729	5.61892e-193	1.55929	1.53226
	Esophagus	15144	229255205	33856	586300867	1.14394	1.12223	1.16607	0.125827	0.108917	0.142417	0.0388883	0.0331801	0.0445628	189.521	2.02227e-43	1.54972	1.49259
	CLL	18172	230955522	41987	597913099	1.12045	1.10112	1.14012	0.107504	0.0918364	0.122902	0.0324735	0.0273739	0.0375462	164.246	6.68297e-38	1.48783	1.43481
	Gall_Bladder	8592	214708119	21389	597354763	1.1176	1.08997	1.14593	0.105224	0.0825423	0.127346	0.0301553	0.0231725	0.0370882	75.853	1.52795e-18	1.48013	1.40312
	NH_Lymphoma	57755	230915939	140954	597814132	1.06076	1.05054	1.07108	0.0572821	0.0481102	0.0663655	0.0166491	0.0138779	0.0194125	142.629	3.54187e-33	1.31464	1.28097
	Prostate	152782	230820912	380104	597574982	1.04058	1.03442	1.04678	0.0389982	0.0332775	0.044685	0.011181	0.00949697	0.0128623	172.578	1.01203e-39	1.24607	1.22312
	Corpus_Uteri	45367	230928327	112401	597842685	1.0449	1.03357	1.05636	0.0429733	0.0324838	0.053349	0.0123572	0.00925647	0.0154482	62.3802	1.41579e-15	1.26151	1.21986
	Hodgkins	6478	230967216	15776	597939310	1.06304	1.03274	1.09424	0.0593027	0.0316986	0.0861198	0.0172626	0.00895405	0.0255016	17.1688	1.71003e-05	1.32191	1.21661
	Postmenopausal_Breast_Cancer	149651	230824043	374363	597580723	1.03489	1.0287	1.04111	0.0337105	0.0279028	0.0394835	0.00962725	0.00793095	0.0113206	125.814	1.68874e-29	1.2249	1.20054
	Brain	18248	230955446	45144	597909942	1.04646	1.02862	1.0646	0.0443943	0.027823	0.0606832	0.0127793	0.00788142	0.0176531	26.8034	1.12619e-07	1.26694	1.2002
	Ovary	17420	230956274	43229	597911857	1.04323	1.02504	1.06174	0.0414363	0.0244273	0.0581487	0.0119016	0.00689717	0.0168808	22.2419	1.20186e-06	1.25559	1.18524
	AML	14667	230959027	36893	597918193	1.02921	1.00971	1.04909	0.0283796	0.0096121	0.0467914	0.00807299	0.00265998	0.0134566	8.6999	0.00159113	1.20259	1.1087
	Breast	199837	230773857	512010	597443076	1.01042	1.00522	1.01566	0.0103161	0.00518873	0.0154171	0.00289605	0.00144854	0.00434146	15.4695	4.19233e-05	1.11305	1.07762
	CML	6024	217984773	16424	597359728	1.00511	0.975875	1.03523	0.00508896	-0.0247209	0.0340316	0.00136564	-0.00657735	0.00924595	0.114729	0.367412	1.07682	1
	Testis	68448	2270838852	12902	431115508	1.00719	0.98842	1.02631	0.00713766	-0.0117158	0.0256398	0.00600564	-0.00985206	0.0216143	0.557052	0.227725	1.09228	1
	ALL	3564	173017235	10035	494093659	1.01424	0.976208	1.05375	0.0140386	-0.0243723	0.0510093	0.00367922	-0.00635021	0.0136087	0.525711	0.234208	1.13441	1
	All_Cancer	1326437	229647257	3447136	594507950	0.996172	0.994185	0.998163	-0.00384289	-0.00584941	-0.00184036	-0.00106783	-0.00162344	-0.000512522	14.1729	8.33767e-05	1.06595	-
	Colorectal	110117	230863577	292079	597663007	0.976023	0.969283	0.98281	-0.0245659	-0.0316901	-0.017491	-0.0067259	-0.00863762	-0.0048178	47.1254	3.32939e-12	1.18321	-
	Stomach	18379	230955315	50031	597905055	0.951018	0.935076	0.967231	-0.0515048	-0.0694314	-0.0338787	-0.0138373	-0.0184522	-0.00924322	33.9126	2.88216e-09	1.28422	-
	Pancreas	38374	230935320	104545	597850541	0.950254	0.939204	0.961435	-0.0523499	-0.0647318	-0.0401119	-0.014056	-0.0172459	-0.0108761	73.1133	6.12088e-18	1.28706	-
	Oropharynx	36721	230936973	102013	597853073	0.931891	0.920842	0.943072	-0.0730871	-0.0859621	-0.0603648	-0.0193452	-0.0225681	-0.0161323	134.433	2.19634e-31	1.35314	-
	Anorectum	5659	230968035	15794	597939292	0.927585	0.899842	0.956183	-0.0780686	-0.111306	-0.0458252	-0.0205934	-0.028801	-0.0124513	23.5538	6.0734e-07	1.36818	-
	Kidney	49109	230924585	139327	597815759	0.912498	0.903161	0.921931	-0.095893	-0.107222	-0.08468	-0.024991	-0.027742	-0.0222474	304.745	1.52388e-68	1.42007	-
	Lung	168636	230805058	478533	597476553	0.912314	0.907266	0.91739	-0.0961136	-0.102212	-0.0900488	-0.0250448	-0.0265278	-0.0235639	1051.71	5.16175e-231	1.42069	-
	Vulva.&.Vagina	8103	219886291	24327	597351825	0.90488	0.882416	0.927916	-0.105119	-0.133252	-0.0776837	-0.0262651	-0.0327316	-0.0198391	60.7795	3.19199e-15	1.44595	-
	Penis	969	139300891	4130	529433811	0.891727	0.831474	0.956347	-0.12142	-0.202684	-0.0456461	-0.0230742	-0.0367669	-0.00956241	10.3181	0.000658645	1.49042	-
	Liver	25697	230947997	76982	597878104	0.86417	0.852054	0.876459	-0.157179	-0.173634	-0.140955	-0.0393366	-0.0430158	-0.0356704	411.372	9.21404e-92	1.58366	-
	Myeloma	18013	230955681	54379	597900707	0.857553	0.843225	0.872124	-0.166109	-0.185923	-0.146626	-0.0413322	-0.045707	-0.0369757	320.193	6.57485e-72	1.60622	-
	Larynx	8693	230965001	27527	597927559	0.817555	0.798077	0.837508	-0.22316	-0.253012	-0.194019	-0.0535596	-0.0596744	-0.04748	268.997	9.38603e-61	1.74562	-
	Kaposi	390	52554462	1505	158606083	0.782059	0.699639	0.874188	-0.278677	-0.429309	-0.143919	-0.057353	-0.0818669	-0.0333945	18.8121	7.21261e-06	1.87562	-
	Cervix	8198	230965496	27345	597927741	0.776133	0.757213	0.795525	-0.288439	-0.320632	-0.257031	-0.0665286	-0.0726168	-0.060475	407.282	7.15675e-91	1.89806	-
	Melanoma	22061	230951633	122435	597832651	0.466472	0.459833	0.473207	-1.14375	-1.1747	-1.11324	-0.174623	-0.177196	-0.172055	11408.8	0	3.70961	-

## Sheet: S8 d9
	Cancer	Cases in Quintile 5	Non-Cases in Quintile 5	Cases in Quintile 1	Non-Cases in Quintile 1	R.R.	R.R. (Lower C.I.)	R.R. (Upper C.I.)	A.F.E.	A.F.E. (Lower C.I.)	A.F.E. (Upper C.I.)	P.A.R	P.A.R. (Lower C.I.)	P.A.R. (Upper C.I.)	Chi. Squared	P-Value	E-Value Estimate	E-Value (Lower C.I.)
	Melanoma	136716	394377541	111397	521977135	1.62415	1.61136	1.63705	0.384295	0.379406	0.389146	0.211755	0.208312	0.215184	14727.1	0	2.63099	2.60389
	Liver	53088	394461169	60691	522027841	1.15759	1.14418	1.17115	0.136134	0.126014	0.146136	0.0635185	0.0584157	0.0685936	607.572	1.8869e-134	1.58469	1.55035
	Thyroid	71610	394442647	85583	522002949	1.10731	1.09637	1.11835	0.0969072	0.087899	0.105826	0.0441465	0.0398148	0.0484587	405.492	1.75555e-90	1.45201	1.42142
	Corpus_Uteri	79103	394435154	96210	521992322	1.08806	1.07788	1.09835	0.0809359	0.0722504	0.0895401	0.0365191	0.0324213	0.0405995	309.47	1.42446e-69	1.39761	1.3676
	Gastric_Cardia	150065	394364192	183805	521904727	1.08045	1.07311	1.08784	0.0744573	0.0681257	0.0807459	0.0334664	0.0305001	0.0364237	495.035	5.71846e-110	1.37527	1.3532
	Postmenopausal_Breast_Cancer	254312	394259945	324234	521764298	1.03798	1.03261	1.04338	0.036592	0.0315789	0.0415791	0.0160848	0.0138375	0.0183269	198.209	2.56811e-45	1.23654	1.21611
	AML	24300	394489957	30716	522057816	1.04694	1.02947	1.06471	0.0448382	0.0286302	0.0607758	0.0198046	0.0124925	0.0270625	28.558	4.54665e-08	1.26863	1.20367
	Breast	343328	394170929	443122	521645410	1.02534	1.02078	1.02992	0.0247125	0.0203586	0.0290471	0.0107884	0.00886292	0.0127101	121.237	1.69518e-28	1.18652	1.16643
	Pancreas	67395	394446862	87347	522001185	1.02108	1.01087	1.03139	0.0206479	0.0107578	0.0304391	0.0089928	0.00464646	0.0133202	16.5635	2.35234e-05	1.16781	1.11572
	Anorectum	10266	394503991	13163	522075369	1.03211	1.00582	1.0591	0.0311151	0.00578547	0.0557995	0.0136339	0.00241666	0.024725	5.76348	0.00818132	1.21417	1.08232
	ALL	7984	377169279	8760	427153200	1.0322	1.00137	1.06398	0.0311947	0.00136497	0.0601334	0.0148745	0.000525952	0.029017	4.19565	0.0202639	1.21451	1.03836
	Testis	61617	2034274651	14546	482404759	1.00452	0.986535	1.02283	0.00450038	-0.013649	0.0223248	0.00364088	-0.0110295	0.0180984	0.239426	0.31231	1.07191	1
	Gall_Bladder	15323	379853668	20514	516174178	1.01502	0.993996	1.03648	0.0147944	-0.00604027	0.0351976	0.00632573	-0.00260545	0.0151773	1.94872	0.0813624	1.13848	1
	Stomach	34911	394479346	46220	522042312	0.999571	0.985776	1.01356	-0.000428835	-0.014429	0.0133781	-0.000184529	-0.00618356	0.00577873	0.00365627	0.475892	1.02114	-
	Bladder	105093	394409164	140873	521947659	0.987251	0.979396	0.995168	-0.0129139	-0.0210372	-0.00485516	-0.00551767	-0.00895528	-0.00209177	9.91252	0.000820792	1.12728	-
	NH_Lymphoma	95941	394418316	131352	521957180	0.966605	0.958593	0.974683	-0.0345488	-0.0431951	-0.0259743	-0.0145832	-0.0181537	-0.0110251	63.985	6.26836e-16	1.22361	-
	Brain	29977	394484280	41156	522047376	0.96391	0.949671	0.978362	-0.0374413	-0.0529958	-0.0221166	-0.0157786	-0.0221691	-0.00942804	23.4381	6.44988e-07	1.23453	-
	Oropharynx	61790	394452467	85040	522003492	0.96156	0.95165	0.971573	-0.0399767	-0.0508066	-0.0292584	-0.0168233	-0.021266	-0.0123999	55.003	6.01734e-14	1.24388	-
	Esophagus	23722	394490535	32686	516662299	0.95052	0.934762	0.966543	-0.0520562	-0.0697908	-0.0346155	-0.0218919	-0.0291011	-0.0147331	35.4083	1.33674e-09	1.28608	-
	Myeloma	31293	394482964	43738	522044794	0.946825	0.933185	0.960665	-0.0561613	-0.0715991	-0.040946	-0.0234231	-0.0296357	-0.017248	54.4811	7.8476e-14	1.29971	-
	Vulva.&.Vagina	13905	385222996	20115	518236254	0.929967	0.910082	0.950288	-0.0753065	-0.0988026	-0.0523128	-0.03078	-0.0399272	-0.0217134	43.3617	2.27509e-11	1.35987	-
	CML	9223	383929034	13444	515827774	0.921719	0.897614	0.94647	-0.0849298	-0.114064	-0.0565572	-0.0345572	-0.0457726	-0.023462	36.3694	8.16226e-10	1.38848	-
	Kidney	81136	394433121	116654	521971878	0.92044	0.912231	0.928723	-0.0864371	-0.096214	-0.0767475	-0.0354576	-0.0392699	-0.0316593	329.154	7.34728e-74	1.39288	-
	All_Cancer	2163177	392351080	3112937	518975595	0.919609	0.918019	0.921201	-0.0874188	-0.0893016	-0.0855392	-0.0358412	-0.0365762	-0.0351068	9021.27	0	1.39574	-
	Hodgkins	10118	394504139	14592	522073940	0.917617	0.894642	0.941181	-0.0897797	-0.117765	-0.062495	-0.0367621	-0.0475822	-0.0260537	44.1942	1.48678e-11	1.40257	-
	Ovary	28572	394485685	41410	522047122	0.913097	0.899437	0.926964	-0.095174	-0.111807	-0.0787902	-0.0388573	-0.0452701	-0.0324838	139.845	1.43917e-32	1.41802	-
	Penis	2091	306769887	3243	430661146	0.90517	0.856756	0.95632	-0.104764	-0.167193	-0.0456748	-0.041069	-0.0637463	-0.0188752	12.6301	0.000189788	1.44497	-
	CLL	25849	394488408	38138	522050394	0.896948	0.882897	0.911223	-0.114892	-0.132635	-0.0974261	-0.0464131	-0.0531092	-0.0397597	182.425	7.15862e-42	1.47279	-
	Colorectal	173305	394340952	276427	521812105	0.829683	0.824716	0.834679	-0.20528	-0.212538	-0.198065	-0.079105	-0.0816045	-0.0766113	3726.11	0	1.70269	-
	Cervix	14767	394499490	24348	522064184	0.802621	0.78638	0.819197	-0.245918	-0.27165	-0.220707	-0.092841	-0.101308	-0.0844394	446.193	2.42977e-99	1.79945	-
	Lung	260991	394253266	433257	521655275	0.797189	0.793328	0.801069	-0.254407	-0.260512	-0.248332	-0.0956402	-0.0976417	-0.0936424	8410.2	0	1.81932	-
	Kaposi	2096	229417346	1445	124756324	0.788789	0.73766	0.843462	-0.267766	-0.355639	-0.18559	-0.158497	-0.205376	-0.113441	48.3738	1.76123e-12	1.8504	-
	Prostate	218568	394295689	392176	521696356	0.737542	0.733695	0.74141	-0.355854	-0.362964	-0.348781	-0.12735	-0.129462	-0.125242	13116.8	0	2.05047	-
	Larynx	12710	394501547	25455	522063077	0.660775	0.646858	0.674992	-0.513373	-0.545934	-0.481499	-0.170968	-0.179298	-0.162696	1476.36	3.0E-323	2.39481	-

## Sheet: S9 AddPos
	Cancer	Term	Estimate	Std. Error	t_Statistic	S.D.	Adj. R. Squared	p.value	E-Value Estimate	E-Value (Lower C.I.)
	Ovary	Δ8THC	44.177	2.07088	21.3325	1.12303	0.0147548	1.02097e-69	7037635759604680	264198338857453
	Oropharynx	Δ8THC	25.6328	1.28612	19.9304	0.697458	0.0300032	2.43742e-63	669248352179136	2.51241e+13
	Gastric_Cardia	Δ8THC	49.1092	2.99782	16.3816	1.62571	0.0342292	2.27786e-47	1.7353e+12	6.51445e+10
	Postmenopausal_Breast_Cancer	Δ8THC	11.5534	0.708736	16.3013	0.384346	0.0308845	5.15754e-47	1.51661e+12	5.69349e+10
	CML	NHPI American	35.4801	4.73392	7.49486	1.11557	-0.0148162	4.34402e-13	7.42005e+12	3.89038e+09
	Larynx	NHPI American	36.9249	4.92543	7.49679	1.17268	0.222989	3.67296e-13	5.56167e+12	3.14992e+09			Δ
	AML	NHPI American	36.9136	5.04206	7.32113	1.20045	-0.0188683	1.19107e-12	2.84205e+12	1.60963e+09
	Cervix	Δ8THC	27.8795	2.02953	13.737	1.10061	0.0988415	5.99797e-36	2.05143e+10	7.70123e+08
	Stomach	Δ8THC	32.3724	2.60961	12.4051	1.41519	0.00246356	1.7475e-30	2.19498e+09	8.24012e+07
	Hodgkins	Δ8THC	30.1763	2.46791	12.2275	1.33835	0.141395	8.95969e-30	1.62921e+09	6.11619e+07
	Pancreas	NHPI American	26.1685	4.09798	6.38569	0.975674	0.068558	4.36819e-10	7.95902e+10	4.50769e+07
	ALL	Δ8THC	31.668	3.09425	10.2344	1.6472	-0.0133636	9.38387e-22	7.92594e+07	2.79826e+06
	Liver	NHPI American	19.6579	3.99834	4.91653	0.95195	0.137991	1.24873e-06	2.89834e+08	164151
	Esophagus	Δ8THC	14.6025	1.80556	8.08752	0.976021	-0.0283544	6.62291e-15	1.63621e+06	60780.8
	AML	AUD	15.2805	1.04367	14.6411	1.20045	-0.0188683	8.82808e-40	214597	45659.8
	Breast	Δ8THC	4.79121	0.609232	7.86434	0.330386	0.186636	2.93232e-14	1.07717e+06	40437.4
	Prostate		5.59316	0.407641	13.7208	0.468875	0.135087	7.00972e-36	103614	22045.7
	Kaposi	AIAN American	7.88924	1.44698	5.45222	0.496465	0.474166	2.33943e-07	3.81259e+06	21287.3
	Kidney	NHPI American	13.0318	3.00087	4.34268	0.714466	0.122176	1.75133e-05	3.23291e+07	18309.5
	Pancreas	AUD	11.4154	0.848252	13.4575	0.975674	0.068558	8.78794e-35	84128.8	17899.9
	Lung	NHPI American	14.3146	3.45202	4.14672	0.821879	0.472406	4.053e-05	1.52869e+07	8657.44
	Brain	Δ8THC	17.0803	2.51754	6.78453	1.36526	0.0600543	3.80063e-11	175938	6604.39
	Anorectum	NHPI American	22.6939	5.65686	4.01175	1.34682	-0.0188839	7.08949e-05	9.12574e+06	5167.98
	Larynx	AUD	11.4785	1.01953	11.2587	1.17268	0.222989	5.41581e-26	14771.6	3142.6
	CML	AUD	11.124	1.10617	10.0563	1.11557	-0.0148162	2.37979e-21	17452.4	2987.22
	Colorectal	Cigarettes	3.4437	0.318604	10.8087	0.393375	0.197857	2.71275e-24	5764.23	1363.05
	Corpus_Uteri	Δ8THC	6.5728	1.32149	4.97376	0.716644	0.0607475	9.45472e-07	8427.73	315.901
	Oropharynx	Cigarettes	4.81092	0.564888	8.51659	0.697458	0.0300032	2.67411e-16	1063.87	251.258
	Corpus_Uteri	AUD	4.97226	0.623051	7.9805	0.716644	0.0607475	1.29528e-14	1103.79	234.461
	Gall_Bladder	AIAN American	9.99603	1.77512	5.63118	1.24842	-0.0245718	3.41847e-08	2919.92	231.909
	Bladder	AUD	4.58349	0.611095	7.50046	0.702892	0.209623	3.58295e-13	754.842	160.214
	Kidney	AUD	4.40863	0.621157	7.09745	0.714466	0.122176	5.16894e-12	548.625	116.336
	Lung	Caucasian American	3.9418	0.249505	15.7985	0.821879	0.472406	8.43476e-45	156.709	91.0773
	Colorectal	Δ8THC	3.00753	0.725385	4.14611	0.393375	0.197857	4.0634e-05	2101.21	78.3966
	Bladder	Caucasian American	3.21014	0.213383	15.044	0.702892	0.209623	1.6272e-41	127.131	73.8471
	Myeloma	Δ8THC	5.67735	1.39282	4.07617	0.755321	-0.0100981	5.43934e-05	1868.46	69.6586
	Anorectum	AUD	7.26422	1.17093	6.20381	1.34682	-0.0188839	1.27974e-09	270.283	57.1109
	Ovary	Cigarettes	5.9074	0.909571	6.49471	1.12303	0.0147548	2.26679e-10	239.334	56.2245
	Hodgkins	Cigarettes	6.73013	1.08396	6.20885	1.33835	0.141395	1.24259e-09	193.771	45.4464
	Melanoma	Δ8THC	20.611	5.44251	3.78704	2.95146	-0.00395612	0.000173777	1150.03	42.6857
	Melanoma	Cigarettes	14.6085	2.39046	6.11116	2.95146	-0.00395612	2.19188e-09	180.275	42.2536
	All_Cancer	Caucasian American	1.16316	0.0918373	12.6655	0.302515	0.375238	1.56087e-31	65.6558	38.0334
	All_Cancer	AUD	1.47087	0.263007	5.5925	0.302515	0.375238	3.95124e-08	166.447	35.0147
	Cervix	Cigarettes	5.06864	0.891409	5.6861	1.10061	0.0988415	2.38082e-08	131.654	30.751
	Lung	AIAN American	4.40674	0.985423	4.47193	0.821879	0.472406	9.89397e-06	262.558	30.6219
	Esophagus	Cigarettes	4.50216	0.801074	5.62015	0.976021	-0.0283544	3.48624e-08	132.554	30.3628
	Corpus_Uteri	Caucasian American	2.5568	0.217558	11.7522	0.716644	0.0607475	6.71284e-28	50.9027	29.438
	Gall_Bladder	Caucasian American	4.38385	0.396129	11.0667	1.24842	-0.0245718	5.89178e-25	48.3391	27.2573
	CML	Caucasian American	3.67342	0.355531	10.3322	1.11557	-0.0148162	2.50533e-22	39.5245	22.1886
	Larynx	Caucasian American	3.73772	0.356001	10.4992	1.17268	0.222989	3.80272e-23	35.8585	20.6717
	Liver	AUD	4.08459	0.827626	4.9353	0.95195	0.137991	1.14015e-06	98.757	20.6072
	Thyroid	Caucasian American	2.30298	0.252499	9.12074	0.83174	-0.0260066	2.74549e-18	24.3385	13.9568
	Stomach	Cigarettes	5.1472	1.14619	4.49069	1.41519	0.00246356	9.09643e-06	54.2534	12.4312
	Breast	Caucasian American	0.859985	0.100298	8.57428	0.330386	0.186636	1.74297e-16	20.8548	11.9252
	Gastric_Cardia	Caucasian American	4.20827	0.493533	8.52682	1.62571	0.0342292	2.47905e-16	20.5763	11.7627
	NH_Lymphoma	AUD	2.24872	0.545779	4.12021	0.627764	0.00160876	4.52903e-05	51.5798	10.5573
	Kidney	Caucasian American	1.72545	0.216897	7.95517	0.714466	0.122176	1.54904e-14	17.4933	9.96385
	Testis	Caucasian American	0.374333	0.0887961	4.21564	0.114583	0.0996686	3.02836e-05	38.5903	9.31335
	NH_Lymphoma	Caucasian American	1.37208	0.190576	7.19965	0.627764	0.00160876	2.65446e-12	14.0974	7.98075
	Cervix	AIAN American	4.31656	1.31962	3.27107	1.10061	0.0988415	0.00115625	70.4588	7.86369
	NH_Lymphoma	Analgesics	0.936899	0.0244408	38.3334	0.627764	0.00160876	7.14047e-142	7.24064	6.71677
	Kidney	AIAN American	2.66097	0.856636	3.1063	0.714466	0.122176	0.00201788	58.7812	6.47395
	CLL	Caucasian American	2.03445	0.320693	6.34391	1.05637	0.045216	5.60368e-10	11.0148	6.17757
	CML	AIAN American	4.62151	1.61153	2.86778	1.11557	-0.0148162	0.00435355	86.2477	6.08578
	Gastric_Cardia	Cigarettes	4.68188	1.3167	3.55576	1.62571	0.0342292	0.00041805	26.9813	5.95667
	Myeloma	AUD	2.25502	0.656677	3.43399	0.755321	-0.0100981	0.000651522	29.7556	5.893
	Hodgkins	Caucasian American	2.507	0.406294	6.17041	1.33835	0.141395	1.55481e-09	10.4735	5.8604
	Pancreas	Caucasian American	1.82066	0.296195	6.14683	0.975674	0.068558	1.78308e-09	10.4019	5.81842
	Colorectal	AUD	1.16065	0.342001	3.3937	0.393375	0.197857	0.000752416	28.8059	5.68918
	Melanoma	Median Income	4.28984	0.38108	11.2571	2.95146	-0.00395612	5.49285e-26	6.96806	5.41451
	Kaposi	Median Income	1.21082	0.340462	3.55641	0.496465	0.474166	0.000521477	17.889	4.87239
	Stomach	Caucasian American	2.38518	0.429621	5.55182	1.41519	0.00246356	4.91419e-08	8.74052	4.84301
	Anorectum	Caucasian American	2.24074	0.408868	5.48036	1.34682	-0.0188839	7.18483e-08	8.55863	4.736
	Postmenopausal_Breast_Cancer	Caucasian American	0.628952	0.11668	5.39042	0.384346	0.0308845	1.15243e-07	8.33466	4.60415
	Pancreas	Median Income	1.22979	0.125975	9.76223	0.975674	0.068558	1.69971e-20	5.74994	4.44106
	Brain	Cigarettes	3.21153	1.10575	2.90438	1.36526	0.0600543	0.00386647	16.4937	3.4382
	Melanoma	Analgesics	2.40898	0.11491	20.9642	2.95146	-0.00395612	4.83814e-68	3.62334	3.33372
	AML	Caucasian American	1.57891	0.364431	4.33252	1.20045	-0.0188683	1.83062e-05	6.07477	3.26575
	CLL	Analgesics	0.826778	0.0411278	20.1026	1.05637	0.045216	4.01504e-64	3.49351	3.21186
	Cervix	Analgesics	0.814267	0.0428501	19.0027	1.10061	0.0988415	3.96161e-59	3.33294	3.06104
	Liver	Caucasian American	1.11581	0.288992	3.86105	0.95195	0.137991	0.00012996	5.25868	2.77535
	Thyroid	Analgesics	0.537554	0.0323822	16.6003	0.83174	-0.0260066	2.44713e-48	3.0013	2.74897
	Kidney	Analgesics	0.457938	0.0278164	16.4629	0.714466	0.122176	9.94699e-48	2.98308	2.7318
	AML	Median Income	0.96202	0.154997	6.20672	1.20045	-0.0188683	1.25817e-09	3.56554	2.68095
	Cervix	Caucasian American	1.2499	0.334122	3.74084	1.10061	0.0988415	0.000207848	5.06665	2.65884
	Lung	African American	0.482167	0.0301281	16.0039	0.821879	0.472406	1.05623e-45	2.80244	2.57508
	Colorectal	Analgesics	0.218638	0.0153153	14.2758	0.393375	0.197857	3.19664e-38	2.70307	2.46743
	Colorectal	Median Income	0.286372	0.0507909	5.63826	0.393375	0.197857	3.08718e-08	3.28953	2.45476
	CML	African American	0.594755	0.0444273	13.3872	1.11557	-0.0148162	5.29352e-34	2.63158	2.39457
	Pancreas	African American	0.488856	0.0357659	13.6682	0.975674	0.068558	1.1632e-35	2.53233	2.31856
	Larynx	African American	0.567149	0.0429875	13.1934	1.17268	0.222989	1.08859e-33	2.47946	2.26818
	Ovary	Analgesics	0.521899	0.0437231	11.9364	1.12303	0.0147548	1.27233e-28	2.42273	2.20143
	Corpus_Uteri	Asian American	0.333404	0.0370152	9.00721	0.716644	0.0607475	6.59592e-18	2.42424	2.13278
	Kidney	African American	0.304788	0.0261906	11.6373	0.714466	0.122176	1.8821e-27	2.31058	2.10681
	NH_Lymphoma	Asian American	0.281849	0.0324245	8.69246	0.627764	0.00160876	7.20793e-17	2.37606	2.0875
	All_Cancer	African American	0.124489	0.0110895	11.2259	0.302515	0.375238	7.22355e-26	2.26698	2.065
	Colorectal	Asian American	0.169722	0.0203181	8.35321	0.393375	0.197857	8.88945e-16	2.3247	2.03913
	All_Cancer	Asian American	0.1271	0.0156251	8.13435	0.302515	0.375238	4.33148e-15	2.29188	2.00814
	Bladder	African American	0.269412	0.0257663	10.456	0.702892	0.209623	5.47845e-23	2.18648	1.9876
	Gall_Bladder	African American	0.452242	0.0494982	9.13653	1.24842	-0.0245718	3.50433e-18	2.12734	1.91475
	Stomach	Asian American	0.533306	0.0730954	7.29603	1.41519	0.00246356	1.40674e-12	2.16828	1.89085
	Gastric_Cardia	Asian American	0.598564	0.0839694	7.12836	1.62571	0.0342292	4.22842e-12	2.14394	1.86762
	Ovary	Asian American	0.396825	0.0580055	6.84117	1.12303	0.0147548	2.66223e-11	2.10252	1.82796
	Thyroid	Asian American	0.290305	0.04296	6.75755	0.83174	-0.0260066	4.49945e-11	2.09053	1.81645
	Corpus_Uteri	African American	0.228841	0.0262704	8.71099	0.716644	0.0607475	6.27157e-17	2.00871	1.81543
	AML	African American	0.379071	0.0440055	8.61417	1.20045	-0.0188683	1.29495e-16	1.99902	1.80598
	ALL	Asian American	0.579949	0.0911354	6.3636	1.6472	-0.0133636	5.97928e-10	2.099	1.80541
	Gall_Bladder	Cocaine	0.368929	0.0372749	9.89751	1.24842	-0.0245718	9.17765e-21	1.94397	1.78746
	All_Cancer	Analgesics	0.0943507	0.0117778	8.01086	0.302515	0.375238	1.04471e-14	1.98842	1.78379
	Bladder	Asian American	0.2228	0.0363049	6.13692	0.702892	0.209623	1.88851e-09	2.0023	1.73125
	Cervix	Asian American	0.329133	0.0568472	5.78978	1.10061	0.0988415	1.34772e-08	1.95353	1.6837
	Anorectum	African American	0.358326	0.0493713	7.25779	1.34682	-0.0188839	1.81117e-12	1.86467	1.67397
	CML	Hispanic	0.314128	0.0508471	6.17789	1.11557	-0.0148162	1.60693e-09	1.90637	1.66888
	Breast	Asian American	0.0964667	0.0170647	5.65301	0.330386	0.186636	2.85005e-08	1.93441	1.66495
	Oropharynx	Asian American	0.201817	0.0360243	5.60226	0.697458	0.0300032	3.74918e-08	1.92733	1.65799
	Testis	Asian American	0.0577244	0.0186431	3.09629	0.114583	0.0996686	0.00208574	2.5407	1.65054
	Gastric_Cardia	Hispanic	0.439117	0.070914	6.19225	1.62571	0.0342292	1.36911e-09	1.87553	1.64858
	Postmenopausal_Breast_Cancer	Asian American	0.109803	0.0198518	5.53113	0.384346	0.0308845	5.48761e-08	1.91742	1.64824
	Vulva.&.Vagina	Asian American	0.672811	0.129336	5.20205	2.34848	0.106017	3.14396e-07	1.91958	1.63257
	Hodgkins	Hispanic	0.353208	0.0583789	6.05026	1.33835	0.141395	3.111e-09	1.85894	1.63211
	Liver	African American	0.233804	0.0348962	6.7	0.95195	0.137991	6.43831e-11	1.81006	1.61963
	Brain	Asian American	0.371199	0.0705165	5.264	1.36526	0.0600543	2.2147e-07	1.88031	1.61152
	Larynx	Cocaine	0.257262	0.0346401	7.4267	1.17268	0.222989	5.88779e-13	1.74036	1.5868
	Gall_Bladder	Asian American	0.332872	0.068864	4.83375	1.24842	-0.0245718	1.92698e-06	1.86623	1.57915
	Breast	African American	0.0759111	0.0121111	6.26788	0.330386	0.186636	8.78802e-10	1.76793	1.57734
	Bladder	Hispanic	0.158912	0.0306603	5.183	0.702892	0.209623	3.34335e-07	1.75815	1.53078
	Testis	Cigarettes	0.239584	0.114763	2.08764	0.114583	0.0996686	0.0374093	12.8883	1.50646
	Breast	Cocaine	0.0607652	0.00975937	6.22635	0.330386	0.186636	1.12166e-09	1.64629	1.491
	Lung	Cocaine	0.142428	0.0242777	5.86662	0.821879	0.472406	8.79245e-09	1.61802	1.46174
	AML	Hispanic	0.237192	0.0523638	4.52969	1.20045	-0.0188683	7.63098e-06	1.68256	1.45271
	Lung	Asian American	0.173222	0.0424507	4.08056	0.821879	0.472406	5.34139e-05	1.71751	1.44566
	Larynx	Hispanic	0.219555	0.0511525	4.29216	1.17268	0.222989	2.18099e-05	1.65506	1.42367
	Cervix	African American	0.187392	0.0403456	4.64467	1.10061	0.0988415	4.51349e-06	1.60993	1.4142
	Stomach	Caucasian American	0.235823	0.0518773	4.54578	1.41519	0.00246356	7.09494e-06	1.60026	1.40388
	CML	Median Income	0.41008	0.159172	2.57634	1.11557	-0.0148162	0.0103449	2.14229	1.38538
	Thyroid	Hispanic	0.13431	0.0362807	3.70196	0.83174	-0.0260066	0.000241299	1.58649	1.34909
	Pancreas	Analgesics	0.145634	0.037986	3.83388	0.975674	0.068558	0.000144668	1.55372	1.33995
	Testis	Hispanic	0.0343575	0.0133151	2.58033	0.114583	0.0996686	0.0101958	1.9557	1.33825
	CLL	AUD	1.86922	0.918411	2.03528	1.05637	0.045216	0.0424259	9.47998	1.32714
	Stomach	Hispanic	0.213148	0.0617308	3.45287	1.41519	0.00246356	0.000608702	1.55735	1.3161
	Hodgkins	Asian American	0.221748	0.0691265	3.20786	1.33835	0.141395	0.00143564	1.59773	1.31413
	Liver	Cocaine	0.114721	0.02812	4.07971	0.95195	0.137991	5.36022e-05	1.47554	1.30814
	NH_Lymphoma	African American	0.0772873	0.0230123	3.35852	0.627764	0.00160876	0.000852263	1.4827	1.27193
	Anorectum	Median Income	0.406023	0.173896	2.33486	1.34682	-0.0188839	0.0200026	1.96009	1.26366
	Oropharynx	Analgesics	0.0816969	0.0271542	3.00863	0.697458	0.0300032	0.00277601	1.46622	1.23659
	Breast	Analgesics	0.0386936	0.0128629	3.00815	0.330386	0.186636	0.00278027	1.46617	1.23653
	Gastric_Cardia	African American	0.18267	0.0595947	3.0652	1.62571	0.0342292	0.00231007	1.45299	1.23546
	Oropharynx	Cocaine	0.0681595	0.0206025	3.30832	0.697458	0.0300032	0.0010162	1.41184	1.23295
	Anorectum	Hispanic	0.166648	0.0587488	2.83662	1.34682	-0.0188839	0.00477135	1.4844	1.2275
	Liver	Hispanic	0.111393	0.0415243	2.68259	0.95195	0.137991	0.00758249	1.46589	1.2028
	Vulva.&.Vagina	African American	0.252722	0.0915329	2.761	2.34848	0.106017	0.00602588	1.43973	1.20159
	Melanoma	Asian American	0.38304	0.152445	2.51264	2.95146	-0.00395612	0.0123422	1.50095	1.19146
	Thyroid	Cocaine	0.0672041	0.0245691	2.73532	0.83174	-0.0260066	0.00648567	1.36286	1.16819
	Esophagus	Hispanic	0.101585	0.043029	2.36085	0.976021	-0.0283544	0.0186903	1.42982	1.14537
	Esophagus	Asian American	0.11911	0.052446	2.27109	0.976021	-0.0283544	0.0236481	1.47974	1.14109
	CML	Cocaine	0.0825817	0.0336034	2.45754	1.11557	-0.0148162	0.0144147	1.34271	1.1323
	Postmenopausal_Breast_Cancer	Cocaine	0.0264962	0.0113533	2.33378	0.384346	0.0308845	0.0200599	1.3273	1.11174
	Gastric_Cardia	Analgesics	0.136055	0.0632941	2.14957	1.62571	0.0342292	0.0321377	1.37136	1.09011
	Liver	Analgesics	0.0772983	0.0370624	2.08563	0.95195	0.137991	0.0375919	1.36404	1.07259

[truncated: 12 more sheets: S10 d8X, S11 AddSum, S12 IRPos, S13 2LagPos, S14 IR2Ld8X, S15 2LSum, S16 4LagPos, S17 4LagSum, S18 AddMarg, S19 IRMarg, S20 2LagMarg, S21 4LagMarg]
